# Supplementary material for: Puccinia triticina Effector Pt3863 Targets and Subverts TaRLCK176 to Suppress Wheat Resistance to Leaf Rust
Source: Mol Plant Pathol. 2026 Jul 20;27(7):e70317. doi: 10.1111/mpp.70317 (PMC13382533; doi:10.1111/mpp.70317)
Supplement: Supplementary file 20 — Table S1: RNA extraction time points. [file MPP-27-e70317-s007.xls]

## Sheet: Table S1
Table S1. RNA extraction time points.
Race of Puccinia triticina	Purpose	Time points (hours)
THTT	Expression profiling	0
		12
		24
		48
		72
		96
		120
	HIGS experiments	0
		24
		48
		120
	Overexpression experiments	0
		12
		24
		48
		120
	VIGS experiments	0
		24
		48
		120
