# Supplementary material for: Puccinia triticina Effector Pt3863 Targets and Subverts TaRLCK176 to Suppress Wheat Resistance to Leaf Rust
Source: Mol Plant Pathol. 2026 Jul 20;27(7):e70317. doi: 10.1111/mpp.70317 (PMC13382533; doi:10.1111/mpp.70317)
Supplement: Supplementary file 21 — Table S2: The primers used in the study. [file MPP-27-e70317-s015.xlsx]

## Sheet: Table S2
Table S2. List of primers used in this study.
Purpose	Primer Name	Primer sequences 5' to 3'
VIGS	TRV2 NbBIK1 Fw	TGAGTAAGGTTACCGAATTCATGGGGTCTTGTATCAGTGTTC
VIGS	TRV2 NbBIK1 Rv	AGACGCGTGAGCTCGGTACCTATAACCAAACCAGTTCCAGGC
Gene transiently expressed	TaRLCK176 GFP Fw	ACGGGGGACGAGCTCGGTACCATGGGGAACTGCTGGGGCGC
Gene transiently expressed	TaRLCK176 GFP Rv	GCCCTTGCTCACCATGTCGACAACCGGTCTCGACGAAGCGG
VIGS	TaRLCK176 VIGS Fw	AAGGAAGTTTAAATGGGGAACTGCTGG
VIGS	TaRLCK176 VIGS Rv	AACCACCACCACCGTCACACTGTCTGGCCG
qRT-PCR	TaPR1 qRT Fw	GCGGTGAAGCTGTGGGTGGA
qRT-PCR	TaPR1 qRT Rv	GGGCTCGTAGTTGCAGGTGATGA
qRT-PCR	TaPR2 qRT Fw	GTGGTGCAGCTCTACAGGTCCAA
qRT-PCR	TaPR2 qRT Rv	TTACCGATGTCGAGGATGAGGC
qRT-PCR	TaWRKY41 qRT Fw	GTGCCAATGACCCTGATAGAAG
qRT-PCR	TaWRKY41 qRT Rv	ATGTGCTCAATTAAGTCTTCGTTC
qRT-PCR	TaWRKY74 qRT Fw	AGAGCTTCCTGGACAACAACAC
qRT-PCR	TaWRKY74 qRT Rv	CGATGAGTCGCCGAACTGGA
qRT-PCR	TaActin qRT Fw	ACCTTCAGTTGCCCAGCAAT
qRT-PCR	TaActin qRT Rv	CAGAGTCGAGCACAATACCAGTTG
Co IP	GFP HA Fw	ACGGGGGACGAGCTCGGTACCATGGTGAGCAAGGGCGAGGA
Co IP	GFP HA Rv	AACATCGTATGGGTAGTCGACCTTGTACAGCTCGTCCATGC
Co IP	Pt3863Δsp HA Fw	ACGGGGGACGAGCTCGGTACCATGGCCGATACAAGAAAGAG
Co IP	Pt3863 HA Rv	AACATCGTATGGGTAGTCGACCGCCGGTTTGCAGCCTGCTT
Co IP	TaRLCK176 FLAG Fw	ACGGGGGACGAGCTCGGTACCATGGGGAACTGCTGGGGCGC
Co IP	TaRLCK176 FLAG Rv	ATGGTCTTTGTAGTCGTCGACAACCGGTCTCGACGAAGCGG
Split Luc	Pt3863Δsp CLUC Fw	cgggggacgagctcggtaccATGGCCGATACAAGAAAG
Split Luc	Pt3863 CLUC Rv	gcgtacgagatctggtcgacCGCCGGTTTGCAGCCTGCTT
Split Luc	TaRLCK176 NLUC Fw	ACGGGGGACGAGCTCGGTACCATGGGGAACTGCTGGGGCGC
Split Luc	TaRLCK176 NLUC Rv	AACATCGTATGGGTAgtcgacTCAAACCGGTCTCGA
Co IP	GFP FLAG Fw	ACGGGGGACGAGCTCGGTACCATGGTGAGCAAGGGCGAGGA
Co IP	GFP FLAG Rv	ATGGTCTTTGTAGTCGTCGACCTTGTACAGCTCGTCCATGC
Co IP	Pt3863Δsp FLAG Fw	ACGGGGGACGAGCTCGGTACCATGGCCGATACAAGAAAGAGTGC
Co IP	Pt3863 FLAG Rv	ATGGTCTTTGTAGTCGTCGACCGCCGGTTTGCAGCCTGCTT
Co IP	AtBIK1 HA Fw	ACGGGGGACGAGCTCGGTACCATGGGTTCTTGCTTCAGTTC
Co IP	AtBIK1 HA Rv	AACATCGTATGGGTAGTCGACCACAAGGTGCCTGCCAAAAG
HIGS	Pt3863 HIGS Fw	AAGGAAGTTTAAATGATGCTCTTCTACTATGC
HIGS	Pt3863 HIGS Rv	AACCACCACCACCGTGGGGCGTTTGCCGAATATTT
Gene transiently expressed	Pt3863 GFP Fw	ACGGGGGACGAGCTCGGTACCATGATGCTCTTCTACTATGC
Gene transiently expressed	Pt3863 GFP Rv	GCCCTTGCTCACCATGTCGACCGCCGGTTTGCAGCCTGCTT
Gene transiently expressed	Pt3863Δsp GFP Fw	ACGGGGGACGAGCTCGGTACCATGGCCGATACAAGAAAGAG
Gene transiently expressed	Pt3863 GFP Rv	GCCCTTGCTCACCATGTCGACCGCCGGTTTGCAGCCTGCTT
qRT-PCR	TaRLCK176 qRT Fw	AAGACCCTCACCCCAACCA
qRT-PCR	TaRLCK176 qRT Rv	TTCAGCCAGCCATTCCCTA
Generation of transgenic wheat plants	Pt3863Δsp 6E Fw	CACCATGGCCGATACAAGAAAGAG
Generation of transgenic wheat plants	Pt3863 6E Rv	CGCCGGTTTGCAGCCTGCTT
Signal peptide secretion	Pt3863 sp Fw	CCGGAATTCATGATGCTCTTCTACTATGC
Signal peptide secretion	Pt3863 sp Rv	CCGCTCGAGGGCATCTACTGAAGTTGCTG
qRT-PCR	Pt3863 qRT Fw	ACTCCGCTTACCCCTTT
qRT-PCR	Pt3863 qRT Rv	ATCGCAGCAATCACCTT
